# Supplementary material for: Tofersen decreases neurofilament levels supporting the pathogenesis of the SOD1 p.D91A variant in amyotrophic lateral sclerosis patients
Source: Commun Med (Lond). 2024 Jul 25;4:150. doi: 10.1038/s43856-024-00573-0 (PMC11272917; doi:10.1038/s43856-024-00573-0)
Supplement: Supplementary file 3 — Supplementary data 1 [file 43856_2024_573_MOESM3_ESM.xlsx]

## Sheet: Tabelle1
raw data (NfL pg/ml)
		homozygous p.D91A mutation							heterozygous p.D91A mutation
	months after 1st tofersen injection	patient 1	patient 2	patient 3	patient 4	patient 5	patient 6		patient 7	patient 8	patient 9	patient 10	patient 11
	0	61.59	63.26	107.01	55.7	60.4	39.06		57.84	49.97	36.66	16.81	37.2
	0.5	58.8	37.2	108.07	44.5	59.68	45.95		72.57	42.16	32.63	14.32	35.1
	1	63.26	107.88	132.48	33.3	64.55	36.49		71.28	47.78	31.42	14.52	49.9
	2	23.32	83.7	66.03	38	56.071	27.08		52.3	23.61	23.36	13.69	24.2
	3	41.61	37.31	24.14	36.74	47.6	22.22		56.56	28.8	25.62	9.43	19.5
	4	20.2	45.55	42.09	23.33	52.94	19.21		74.07	27.5	19.97	9.36	15.55
	5	18.15	36.25	28.06	22.29	36.91	26.53		63.46		23.5
	6	32.98	33.54	17.57			25.97		69.69	31.2	25.93
	7	18.35	36.15	15.73					71.28		22.15
	8	16.3	27.23	14.25			17.48		53.32		19.37
	9	13.5	33.52	18.81			16.99				26.76
	10	24.7	28.87	12.7			18.37				25.31
	11	23.5	10.89	26.75			15.49
	12	17	25.48	12.29			16.1
	13	16.1	21.5	10.22			12.41
	14	15.59	28.19	9.59
	15	16.67	24.31	11.33
	16	16.18	19.28	9.77
NfL standardised to basal value before first tofersen injection
	months after 1st tofersen injection	patient 1	patient 2	patient 3	patient 4	patient 5	patient 6		patient 7	patient 8	patient 9	patient 10	patient 11
	0	100	100	100	100	100	100		100	100	100	100	100
	0.5	95.47	58.8049	100.991	79.8923	98.8079	117.629		125.467	84.3706	89.0071	85.1874	94.3548
	1	102.711	170.534	123.802	59.7846	106.871	93.4204		123.237	95.6174	85.7065	86.3772	134.14
	2	37.8633	132.311	61.7045	68.2226	92.8328	69.3238		90.4219	47.2483	63.7207	81.4396	65.0538
	3	67.5597	58.9788	22.5586	65.9605	78.8079	56.8735		97.787	57.6346	69.8854	56.0976	52.4194
	4	32.7975	72.0044	39.3328	41.8851	87.649	49.1837		128.06	55.033	54.4735	55.6811	41.8011
	5	29.4691	57.3032	26.2218	40.018	61.1093	67.9071		109.716		64.1026
	6	53.5477	53.0193	16.419			66.4833		120.488	62.4375	70.731
	7	29.7938	57.1451	14.6996					123.237		60.4201
	8	26.4653	43.0446	13.3165			44.7482		92.1853		52.8369
	9	21.9191	52.9877	17.5778			43.4965				72.9951
	10	40.1039	45.6371	11.868			47.0156				69.0398
	11	38.1555	17.2147	24.9977			39.6526
	12	27.6019	40.2782	11.4849			41.2265
	13	26.1406	33.9867	9.55051			31.7678
	14	25.3126	44.5621	8.96178
	15	27.0661	38.4287	10.5878
	16	26.2705	30.4774	9.12999
Individual p values for reduction of NfL when compared to start of treatment in patients with a heterozygous or homozygous mutation, respectively (repeated measures ANOVA)
	months after 1st tofersen injection	heterozygous p.D91A mutation	homozygous p.D91A mutation
	0
	0.5
	1
	2
	3
	4	0.025	0.014
	5	0.178	0.014	to few heterozygous patients for p value calculation after 5th injection
	6		0.046
	7		0.046
	8		0.046
	9		0.046
	10		0.046
	11		0.046
	12		0.046
	13		0.046
	14		0.046	to few homozygous patients for p value calculation after 14th injection
